# Supplementary material for: Educational impact of an active learning session with 6-lead mobile electrocardiography on medical students’ knowledge of cardiovascular physiology during the COVID-19 pandemic in the United States: a survey-based observational study
Source: J Educ Eval Health Prof. 2022 Jun 20;19:12. doi: 10.3352/jeehp.2022.19.12 (PMC9343237; doi:10.3352/jeehp.2022.19.12)
Supplement: Supplementary file 1 [file jeehp-19-12-dataset1.xlsx]

## Sheet: Sheet0
StartDate	EndDate	Status	IPAddress	Progress	Duration (in seconds)	Finished	RecordedDate	ResponseId	RecipientLastName	RecipientFirstName	RecipientEmail	ExternalReference	LocationLatitude	LocationLongitude	DistributionChannel	UserLanguage	Q1_1	Q1_2	Q1_3	Q1_4	Q1_5	Q1_6	Q1_7	Q1_8	Q1_9	Q2
Start Date	End Date	Response Type	IP Address	Progress	Duration (in seconds)	Finished	Recorded Date	Response ID	Recipient Last Name	Recipient First Name	Recipient Email	External Data Reference	Location Latitude	Location Longitude	Distribution Channel	User Language	Please answer the following questions regarding the KardiaMobile ECG session on September 15th, 2020. - I had experience with mobile medical devices prior to starting medical school.	Please answer the following questions regarding the KardiaMobile ECG session on September 15th, 2020. - The AliveCor KardiaMobile device was a valuable addition to the "Reading ECG" session in Physiology.	Please answer the following questions regarding the KardiaMobile ECG session on September 15th, 2020. - I felt that using the AliveCor KardiaMobile device helped further my understanding of ECGs.	Please answer the following questions regarding the KardiaMobile ECG session on September 15th, 2020. - I feel that using mobile medical devices will help further my medical education.	Please answer the following questions regarding the KardiaMobile ECG session on September 15th, 2020. - Knowing about mobile medical devices is important in my future practice as a physician.	Please answer the following questions regarding the KardiaMobile ECG session on September 15th, 2020. - I felt comfortable attending the "Reading ECG" session despite the ongoing COVID-19 pandemic.	Please answer the following questions regarding the KardiaMobile ECG session on September 15th, 2020. - I felt that the "Reading ECG" session was operated in a manner that complied with current UCI SOM COVID-19 guidance.	Please answer the following questions regarding the KardiaMobile ECG session on September 15th, 2020. - I preferred the live ECG activity over a hypothetical virtual ECG activity to enhance my understanding of the course material.	Please answer the following questions regarding the KardiaMobile ECG session on September 15th, 2020. - I preferred the live ECG activity over a hypothetical virtual ECG activity to have the opportunity to interact with my classmates.	Please provide any additional comments you had about the session below. Thank you!
2020-09-16 13:20:48	2020-09-16 13:22:58	IP Address	98.180.146.141	100	130	True	2020-09-16 13:22:58	R_2YfEoXPY0YtRQk4					33.6459	-117.843	anonymous	EN	Agree	Strongly Agree	Agree	Strongly Agree	Strongly Agree	Agree	Strongly Agree	Strongly Agree	Strongly Agree	Maybe the activity could have had sample EKGs from normal and pathological states for us to compare! Other than that, great session!
2020-09-16 13:44:34	2020-09-16 13:45:32	IP Address	169.234.209.189	100	58	True	2020-09-16 13:45:32	R_3RlvmA07RUQXVxN					33.6459	-117.843	anonymous	EN	Disagree	Strongly Agree	Agree	Strongly Agree	Strongly Agree	Agree	Agree	Strongly Agree	Agree
2020-09-16 15:51:35	2020-09-16 15:54:21	IP Address	23.242.134.67	100	165	True	2020-09-16 15:54:21	R_1QZW5GxqydGSnCh					33.6268	-117.872	anonymous	EN	Disagree		Disagree	Agree	Agree	Agree	Agree	Agree	Agree	It was interesting to look at our own ECG, although the session itself could have been guided better as I don't think I learned anything
2020-09-16 23:21:12	2020-09-16 23:21:40	IP Address	169.234.222.196	100	28	True	2020-09-16 23:21:40	R_29m2KSbQHqXJpSA					33.6459	-117.843	anonymous	EN	Strongly Agree	Strongly Agree	Strongly Agree	Strongly Agree	Strongly Agree	Strongly Agree	Strongly Agree	Strongly Agree	Strongly Agree
2020-09-18 22:50:19	2020-09-18 22:51:03	IP Address	169.234.222.196	100	43	True	2020-09-18 22:51:03	R_w4TYWNK8hsEViE1					33.6459	-117.843	anonymous	EN	Strongly Agree	Strongly Agree	Strongly Agree	Strongly Agree	Strongly Agree	Strongly Agree	Strongly Agree	Strongly Agree	Strongly Agree
2020-09-16 14:31:38	2020-09-16 14:32:25	IP Address	98.164.219.121	100	47	True	2020-09-16 14:32:25	R_Y5EX5w0VXJ4cfbb					33.6564	-117.825	anonymous	EN	Disagree	Strongly Agree	Strongly Agree	Strongly Agree	Agree	Strongly Agree	Strongly Agree	Strongly Agree	Strongly Agree
2020-09-16 17:07:49	2020-09-16 17:08:38	IP Address	169.234.228.117	100	48	True	2020-09-16 17:08:38	R_ZfL6Laszqq7sboB					33.6459	-117.843	anonymous	EN	Disagree	Agree	Agree	Agree	Strongly Agree	Strongly Agree	Strongly Agree	Strongly Agree	Strongly Agree
2020-09-16 22:30:09	2020-09-16 22:33:30	IP Address	169.234.237.139	100	200	True	2020-09-16 22:33:31	R_2aIDcY9eiYO85f0					33.6459	-117.843	anonymous	EN	Strongly Disagree	Strongly Agree	Strongly Agree	Strongly Agree	Strongly Agree	Strongly Agree	Strongly Agree	Strongly Agree	Strongly Agree	I really enjoyed this session! It was very nice to have class in-person (socially distanced) and get to work with others and ask questions in a more traditional classroom environment. I definitely still need to practice interpreting ECGs, but I think this activity made me much more comfortable and gave me a better sense of what a normal ECG can look like in different populations (athletes vs. non…
2020-09-20 09:54:12	2020-09-20 09:55:10	IP Address	23.242.39.58	100	58	True	2020-09-20 09:55:10	R_2YKQI4trdy7iztE					33.8144	-117.852	anonymous	EN	Strongly Disagree	Agree	Agree	Agree	Agree	Disagree	Agree	Agree	Agree
2020-09-16 13:21:29	2020-09-16 13:23:50	IP Address	172.58.20.9	100	140	True	2020-09-16 13:23:50	R_29aaQQuzVrG8H3d					33.7518	-117.993	anonymous	EN	Disagree	Strongly Agree	Disagree	Agree	Strongly Agree	Strongly Agree	Strongly Agree	Agree	Strongly Agree	I think it would have been beneficial to also pause between activities to discuss as a whole class what we were learning.
2020-09-16 13:49:04	2020-09-16 13:53:50	IP Address	98.164.221.203	100	285	True	2020-09-16 13:53:50	R_3HTBaQasBM0NLLH					33.6564	-117.825	anonymous	EN	Disagree	Agree	Agree	Agree	Agree	Agree	Agree	Strongly Agree	Agree	This was a great session! Thank you for organizing this.
2020-09-17 01:11:03	2020-09-17 01:11:51	IP Address	128.195.75.157	100	47	True	2020-09-17 01:11:51	R_3M6vOzaXeQ4BuiG					33.6459	-117.843	anonymous	EN	Strongly Disagree	Agree	Agree	Strongly Agree	Strongly Agree	Strongly Agree	Strongly Agree	Agree	Agree
2020-09-16 13:27:44	2020-09-16 13:28:57	IP Address	98.164.230.82	100	72	True	2020-09-16 13:28:57	R_3Gv5FcYCiAKHmJP					33.6564	-117.825	anonymous	EN	Disagree	Strongly Agree	Agree	Strongly Agree	Strongly Agree	Strongly Agree	Strongly Agree	Strongly Agree	Strongly Agree
2020-09-16 17:27:28	2020-09-16 17:28:48	IP Address	72.211.225.38	100	79	True	2020-09-16 17:28:48	R_SOxLrOUe0mUGBa1					33.6816	-117.83	anonymous	EN	Strongly Disagree	Strongly Agree	Agree	Strongly Agree	Strongly Agree	Strongly Agree	Strongly Agree	Strongly Agree	Strongly Agree	It would've been helpful to have seen more pathological EKG readings (most in our group were fairly normal).
2020-09-16 19:45:30	2020-09-16 19:46:22	IP Address	72.211.207.50	100	51	True	2020-09-16 19:46:22	R_TjiKKUVUi589zZ7					33.6816	-117.83	anonymous	EN	Strongly Disagree	Agree	Strongly Agree	Strongly Agree	Agree	Strongly Agree	Strongly Agree	Strongly Agree	Strongly Agree
2020-09-17 20:26:16	2020-09-17 20:29:15	IP Address	136.52.71.49	100	179	True	2020-09-17 20:29:16	R_2akLwwyMtesAiSi					33.7074	-117.705	anonymous	EN	Disagree	Agree	Strongly Agree	Strongly Agree	Agree	Strongly Agree	Strongly Agree	Strongly Agree	Strongly Agree	I think the session was great because it really helps me with retention when I can discuss course topics in person with classmates and/or the professor. I wish we had more sessions like this where we could cement the material we've been taught in class by interacting in person.
2020-09-16 13:20:46	2020-09-16 13:21:22	IP Address	72.219.69.177	100	35	True	2020-09-16 13:21:22	R_1gUv0Fpf3isiOgW					33.7389	-117.748	anonymous	EN	Disagree	Agree	Agree	Agree	Strongly Agree	Strongly Agree	Strongly Agree	Agree	Strongly Agree
2020-09-16 13:21:06	2020-09-16 13:21:53	IP Address	172.119.219.232	100	46	True	2020-09-16 13:21:53	R_2wuf19oTMxSqLBt					34.0447	-118.295	anonymous	EN	Disagree	Agree	Agree	Agree	Strongly Agree	Strongly Agree	Agree	Strongly Agree	Strongly Agree
2020-09-16 14:50:03	2020-09-16 14:53:21	IP Address	160.87.89.242	100	197	True	2020-09-16 14:53:21	R_9smEykkVTLhmQ7L					33.8055	-117.922	anonymous	EN	Strongly Disagree	Agree	Agree	Strongly Agree	Strongly Agree	Strongly Agree	Strongly Agree	Strongly Agree	Strongly Agree	It was amazing.
2020-09-20 10:27:34	2020-09-20 10:36:07	IP Address	70.175.137.84	100	513	True	2020-09-20 10:36:07	R_3ptNvztrTojcFzd					33.6268	-117.872	anonymous	EN	Agree	Strongly Agree	Disagree	Strongly Agree	Strongly Agree	Agree	Strongly Agree	Strongly Agree	Strongly Agree
2020-09-16 13:26:03	2020-09-16 13:27:38	IP Address	72.211.200.24	100	94	True	2020-09-16 13:27:38	R_2y7njV04CoFwQvj					33.6914	-117.791	anonymous	EN	Disagree	Agree	Agree	Strongly Agree	Strongly Agree	Strongly Agree	Strongly Agree	Strongly Agree	Strongly Agree
2020-09-16 14:50:31	2020-09-16 14:51:23	IP Address	76.169.30.49	100	51	True	2020-09-16 14:51:23	R_1Kj88lZjYEur2a5					33.8498	-118.009	anonymous	EN	Strongly Agree	Strongly Agree	Strongly Agree	Strongly Agree	Strongly Agree	Strongly Agree	Strongly Agree	Strongly Agree	Strongly Agree	I really enjoyed this session!
2020-09-16 15:51:35	2020-09-16 15:52:58	IP Address	68.96.67.202	100	82	True	2020-09-16 15:52:58	R_tMxPmPSIXUgaqU9					33.6816	-117.83	anonymous	EN	Agree	Agree	Agree	Agree	Agree	Strongly Agree	Strongly Agree	Agree	Strongly Agree
2020-09-20 12:03:21	2020-09-20 12:04:23	IP Address	70.187.166.139	100	61	True	2020-09-20 12:04:24	R_0xsQfDX0Sc59uF3					33.6914	-117.791	anonymous	EN	Strongly Disagree	Agree	Disagree	Agree	Strongly Agree	Agree	Agree	Strongly Agree	Strongly Agree
2020-09-16 13:21:27	2020-09-16 13:21:58	IP Address	72.194.117.51	100	31	True	2020-09-16 13:21:59	R_PLEhu7GD7Vffti9					33.6268	-117.872	anonymous	EN	Disagree	Agree	Agree	Agree	Agree	Agree	Agree	Agree	Agree
2020-09-18 01:30:21	2020-09-18 01:31:01	IP Address	172.1.153.91	100	40	True	2020-09-18 01:31:02	R_Olm881qZYEGlIKB					33.7074	-117.705	anonymous	EN	Strongly Disagree	Disagree	Disagree	Agree	Agree	Agree	Agree	Agree	Agree
2020-09-20 09:50:12	2020-09-20 09:50:37	IP Address	72.194.117.51	100	25	True	2020-09-20 09:50:37	R_2sQHGEPKeAKqNTK					33.6268	-117.872	anonymous	EN	Agree	Agree	Agree	Agree	Agree	Agree	Agree	Agree	Agree
2020-09-23 16:50:16	2020-09-23 16:51:09	IP Address	98.164.221.203	100	53	True	2020-09-23 16:51:10	R_3hmr6RCEWXqS6aa					33.6564	-117.825	anonymous	EN	Strongly Disagree	Agree	Agree	Agree	Agree	Strongly Agree	Agree	Strongly Disagree	Strongly Agree
2020-09-16 13:58:09	2020-09-16 13:59:02	IP Address	68.4.44.174	100	53	True	2020-09-16 13:59:03	R_1Nyy4NUcvBx1irw					33.6816	-117.83	anonymous	EN	Disagree	Agree	Agree	Agree	Strongly Agree	Agree	Agree	Agree	Agree
2020-09-16 22:24:49	2020-09-16 22:25:33	IP Address	72.211.210.163	100	43	True	2020-09-16 22:25:34	R_3EPVmdNr51VQGvL					33.6914	-117.791	anonymous	EN	Disagree	Strongly Agree	Strongly Agree	Strongly Agree	Strongly Agree	Strongly Agree	Strongly Agree	Strongly Agree	Strongly Agree
2020-09-17 00:26:49	2020-09-17 00:28:29	IP Address	98.180.147.130	100	100	True	2020-09-17 00:28:30	R_27O5MGE46oYBvPA					33.6459	-117.843	anonymous	EN	Agree	Agree	Disagree	Agree	Agree	Agree	Agree	Agree	Agree	The session was not very helpful for learning about pathological ECGs, which I was hoping to learn more about
2020-09-19 13:15:35	2020-09-19 13:16:50	IP Address	69.230.154.70	100	75	True	2020-09-19 13:16:50	R_pSooXA96oBcDCox					33.6564	-117.825	anonymous	EN	Disagree	Agree	Agree	Strongly Agree	Strongly Agree	Strongly Agree	Strongly Agree	Strongly Agree	Strongly Agree	I enjoyed it and felt like it helped consolidate some of the info we learned in lectures!
2020-09-16 13:20:30	2020-09-16 13:22:35	IP Address	68.111.75.144	100	124	True	2020-09-16 13:22:35	R_24IDsgUFvtcmR7T					33.624	-117.794	anonymous	EN	Agree	Strongly Agree	Agree	Strongly Agree	Agree	Strongly Agree	Strongly Agree	Strongly Agree	Strongly Agree
2020-09-16 13:20:50	2020-09-16 13:22:36	IP Address	72.194.117.51	100	105	True	2020-09-16 13:22:36	R_2AM8H7ayrBXB1UN					33.6268	-117.872	anonymous	EN	Agree	Agree	Agree	Agree	Agree	Strongly Agree	Strongly Agree	Strongly Agree	Strongly Agree
2020-09-16 13:28:53	2020-09-16 13:30:06	IP Address	169.234.244.196	100	73	True	2020-09-16 13:30:06	R_2YPVDFfeVxeaJkg					33.6459	-117.843	anonymous	EN	Disagree	Agree	Agree	Agree	Agree	Agree	Disagree	Agree	Agree
2020-09-17 11:21:21	2020-09-17 11:30:58	IP Address	98.164.219.121	100	577	True	2020-09-17 11:30:59	R_d0F0FKGCGzupnVf					33.6564	-117.825	anonymous	EN	Disagree	Agree	Strongly Disagree	Strongly Agree	Strongly Agree	Agree	Strongly Agree	Agree	Agree	While I appreciated the ability to use these devices and record ECGs of myself and my classmates, I do not feel as though the exercise significantly furthered my understanding of the material. I hoped to gain more exposure to the range of normal readings, but these devices seemed too unreliable for me, at my level of experience, to get a good grasp of that. Theoretically, I could have tried to id…
2020-09-21 12:15:56	2020-09-21 12:16:25	IP Address	72.194.117.117	100	28	True	2020-09-21 12:16:25	R_eCJHba7JkvI3PTb					33.6268	-117.872	anonymous	EN	Agree	Agree	Agree	Strongly Agree	Agree	Strongly Agree	Agree	Strongly Agree	Agree
2020-09-16 13:47:01	2020-09-16 13:47:56	IP Address	70.187.253.118	100	55	True	2020-09-16 13:47:57	R_2qxwuI4kwXBkqbr					33.6564	-117.825	anonymous	EN	Strongly Agree	Strongly Agree	Strongly Agree	Strongly Agree	Strongly Agree	Strongly Agree	Strongly Agree	Strongly Agree	Strongly Agree
2020-09-16 13:20:10	2020-09-16 13:20:42	IP Address	98.164.219.121	100	32	True	2020-09-16 13:20:43	R_3PBtopHSMWvELt1					33.6564	-117.825	anonymous	EN	Disagree	Strongly Agree	Strongly Agree	Strongly Agree	Strongly Agree	Strongly Agree	Strongly Agree	Strongly Agree	Strongly Agree
2020-09-16 15:51:33	2020-09-16 15:54:46	IP Address	98.164.221.203	100	193	True	2020-09-16 15:54:46	R_2pLY6k8pb0F6Lr3					33.6564	-117.825	anonymous	EN	Disagree	Disagree	Disagree	Agree	Agree	Agree	Agree	Agree	Agree	I think this activity had a lot of potential to further our understanding of EKG, and I appreciated the opportunity to meet in person. But these activities- for me- don't end up being very valuable without a constant facilitator that can answer questions and guide the activities.
2020-09-16 21:47:31	2020-09-16 21:48:48	IP Address	174.81.18.231	100	77	True	2020-09-16 21:48:49	R_uzaUypp22xmaAH7					33.7835	-118.132	anonymous	EN	Strongly Disagree	Strongly Agree	Strongly Agree	Strongly Agree	Strongly Agree	Strongly Agree	Strongly Agree	Agree	Agree
2020-09-21 09:28:29	2020-09-21 09:29:23	IP Address	68.5.142.60	100	53	True	2020-09-21 09:29:23	R_2wddGgORT0rI723					33.6914	-117.791	anonymous	EN	Strongly Disagree	Agree	Disagree	Agree	Strongly Agree	Strongly Agree	Strongly Agree	Strongly Agree	Strongly Agree
